# Supplementary material for: Maternal Loss of miRNAs Leads to Increased Variance in Primordial Germ Cell Numbers in Drosophila melanogaster
Source: G3 (Bethesda). 2013 Sep 1;3(9):1573–6. doi: 10.1534/g3.113.007591 (PMC3755917; doi:10.1534/g3.113.007591)
Supplement: Supporting Information [file supp_g3.113.007591_TableS1.xls]

## Sheet: Tabelle1
	Genotype	cohort 1										cohort 2										cohort 3										cohort 4										cohort 5
PGCs / embryo	OrR	32	33	34	31	31	30	36	31	33	34	41	31	30	34	31	36	30	36	32	29	35	33	33	31	40	35	37	30	26	35	36	40	31	30	33	46	35	36	29	33	31	39	35	42	38	30	36	32
	BSC352/+	30	35	40	39	32	34	31	34	32	30	25	37	30	39	35	36	36	35	34	36	32	41	34	34	33	30	38	29	30	42	30	32	38	37	28	32	33	35	36	31	37	25	26	43	28	35	36	33
	BSC352/969[KI]	16	34	20	30	17	20	25	14	36	29	19	13	35	37	23	33	28	22	14	25	23	31	27	32	21	19	25	33	17	35	20	16	30	18	25	38	26	27	31	14	34	22	20	21	12	25	17	31
	BSC352/969[KI];;T-969@Fb/+	26	40	30	31	26	29	38	30	31	34	31	22	28	29	37	28	28	29	31	33	26	40	30	28	30	36	29	31	35	23	29	35	33	20	28	30	30	33	32	29	31	29	36	32	35	30	36	28
	9c/9c ; T-9c/+	30	17	33	26	36	13	27	20	20	16	24	28	41	11	27	32	19	18	12	29	18	15	26	22	19	6	15	27	27	31	39	25	34	35	17	21	17	35	30	28	34	14	26	28	28	28	25	35
	9c/9c ; +/nosGal4	21	19	38	27	48	17	22	27	7	29	20	33	6	16	20	9	21	25	23	32	7	52	32	19	23	20	15	27	0	26	37	18	4	26	18	25	27	28	15	39	18	24	29	13	27	29	41	33
	9c/9c ; T-9c/nosGal4	35	27	34	28	7	24	33	25	27	29	30	28	23	31	33	22	27	32	35	31	28	19	32	30	23	29	22	33	32	24	34	25	36	26	32	31	27	23	31	30	35	22	27	25	30	30	34	31
	9c/+ ; T-9c/+	26	33	37	27	36	30	33	20	31	28	25	26	33	26	29	31	27	24	34	28	31	26	30	34	27	23	33	25	29	23	26	28	31	35	31	22	37	25	31	24	24	27	29	30	26	30	34	28
	+/9c ; +/nosGal4	34	33	26	32	37	35	24	36	27	26	34	15	31	29	34	26	32	33	24	35	27	30	27	33	28	25	36	24	26	24	34	29	28	26	35	31	22	28	25	30	5	32	25	28	27	33	32	30
cohort variance	OrR	3.38889										14										15.1667										25.8778										19.6111
	BSC352/+	12.2333										16.0111										21.1222										10.4										29.7778
	BSC352/969[KI]	61.2111										70.1										39.5667										56.5										55.1222
	BSC352/969[KI];;T-969@Fb/+	21.3889										15.1556										25.0667										16.9889										9.15556
	9c/9c ; T-9c/+	59.9556										86.3222										56.2667										62.1										34.7222
	9c/9c ; +/nosGal4	129.833										75.3889										201.433										108.456										72.8889
	9c/9c ; T-9c/nosGal4	62.9889										17.7333										23.7333										17.1667										24
	9c/+ ; T-9c/+	25.8778										11.5667										15.4333										23.5556										48.2333
	+/9c ; +/nosGal4	22.8889										38.2333										15.5556										15.7333										70.5
[truncated: 15 more columns]
